# Supplementary material for: Experimental and In Silico Studies to Unravel the Antioxidant and Antibacterial Properties of Lichen Metabolites from Pseudocyphellaria compar and Pseudocyphellaria nudata
Source: Antioxidants (Basel). 2025 Dec 25;15(1):34. doi: 10.3390/antiox15010034 (PMC12837165; doi:10.3390/antiox15010034)
Supplement: Supplementary file 1 [file antioxidants-15-00034-s001.zip]

Archive with 1 entries (1 files):
- antioxidants-4048202-supplementary.pdf
